# Supplementary material for: A triple drug combination targeting components of the nutrient-sensing network maximizes longevity
Source: Proc Natl Acad Sci U S A. 2019 Sep 30;116(42):20817–9. doi: 10.1073/pnas.1913212116 (PMC6800352; doi:10.1073/pnas.1913212116)
Supplement: Supplementary File [file pnas.1913212116.sd01.xlsx]

## Sheet: Summary
Survival data presented in Castillo-Quan et al., under revision at PNAS USA.
Fig. 1C
Surviva data of flies under starvation after 15 d of treatment with lithium (1 mM), or rapamycin (50 uM), or lithium + rapamycin
Fig. 1D
Lifespan assay of female wDah control or dilp2-3,5 null mutants treated or not with lithium (1 mM)
Fig. 1E
Lifespan assay of female wDah control or dilp2-3,5 null mutants treated or not with rapamycin (50 uM)
Fig. 1F
Lifespan assay of female wDah control or dilp2-3,5 null mutants treated or not with trametinib (15.6 uM)
Fig. 2A (Trial 1)
Lifespan assay of female wDah flies treated with single, double or triple combinations of lithium (1mM), rapamycin (50 uM) and trametinib (15.6 uM)
E1. L+R (Replicate)
Lifespan assay of female wDah flies treated with single or double combinations of lithium (1mM) and rapamycin (50 uM)
E2. L+T (Replicate)
Lifespan assay of female wDah flies treated with single or double combinations of lithium (1mM) and trametinib (15.6 uM)
E3. R+T (Replicate)
Lifespan assay of female wDah flies treated with single or double combinations of rapamycin (50 uM) and trametinib (15.6 uM)
E4. L+R+T (Replicate)
Lifespan assay of female wDah flies treated with single, double or triple combinations of lithium (1mM), rapamycin (50 uM) and trametinib (15.6 uM)

## Sheet: Fig. 1C
	Control			Lithium			Rapamycin			Lithium + Rapamycin
DAY	Dead	Alive	Censor	Dead	Alive	Censor	Dead	Alive	Censor	Dead	Alive	Censor
0	0	79	0	0	78	0	0	79	0	0	78	0
0.979167	0	79	0	0	78	0	0	79	0	0	78	0
1.54167	0	79	0	0	78	0	0	79	0	0	78	0
1.9375	1	78	0	1	77	0	0	79	0	0	78	0
2.5	0	78	0	0	77	0	0	79	0	2	76	0
2.98958	1	77	0	3	74	0	0	79	0	0	76	0
3.38542	1	76	0	1	73	0	0	79	0	0	76	0
4.06944	4	72	0	4	69	0	0	79	0	2	74	0
4.46528	2	70	0	4	65	0	0	79	0	4	70	0
4.94792	6	64	0	6	59	0	0	79	0	8	62	0
5.20833	8	56	0	8	51	0	2	77	0	2	60	0
5.91667	16	40	0	13	38	0	3	74	0	8	52	0
6.32292	9	31	0	11	27	0	3	71	0	11	41	0
6.95833	9	22	0	8	19	0	3	68	0	10	31	0
7.375	4	18	0	7	12	0	10	58	0	8	23	0
7.90278	4	14	0	6	6	0	5	53	0	9	14	0
8.33333	9	5	0	5	1	0	10	43	0	7	7	0
8.95833	1	4	0	1	0	0	14	29	0	2	5	0
9.26042	1	3	0	0	0	0	8	21	0	2	3	0
10.1389	2	1	0	0	0	0	8	13	0	1	2	0
11.2083	1	0	0	0	0	0	2	11	0	2	0	0
12	0	0	0	0	0	0	2	9	0	0	0	0
13	0	0	0	0	0	0	5	4	0	0	0	0
13.375	0	0	0	0	0	0	3	1	0	0	0	0
13.9167	0	0	0	0	0	0	0	1	0	0	0	0
14.25	0	0	0	0	0	0	1	0	0	0	0	0

## Sheet: Fig. 1D
	wDah - Control			wDah - Lithium			dilp2-3,5 - Control			dilp2-3,5 - Lithium
DAYS	Dead	Alive	Censor	Dead	Alive	Censor	Dead	Alive	Censor	Dead	Alive	Censor
0.25	0	205	0	0	200	0	0	199	0	0	200	0
3.22	0	205	0	0	200	0	0	199	0	0	200	0
5.19	0	205	0	0	199	1	0	196	3	0	200	0
6.92	0	205	0	0	199	0	0	196	0	0	200	0
8.92	0	205	0	0	199	0	0	195	1	0	199	1
11.96	0	205	0	0	199	0	0	195	0	0	199	0
16.13	0	195	10	0	199	0	0	194	1	0	199	0
19.91	0	195	0	0	199	0	0	194	0	0	199	0
24.15	0	195	0	0	199	0	0	194	0	0	199	0
27.1	0	194	1	0	199	0	0	194	0	0	199	0
32.19	2	192	0	1	198	0	0	193	1	0	197	2
49.37	3	189	0	0	198	0	0	190	3	0	189	8
52.13	12	177	0	0	198	0	0	189	1	0	186	3
57.33	20	157	0	5	193	0	6	182	1	4	182	0
62.04	21	136	0	15	178	0	1	181	0	1	181	0
68.38	29	107	0	31	147	0	5	176	0	0	181	0
71.33	29	78	0	12	135	0	2	174	0	0	181	0
74.38	26	52	0	23	112	0	9	165	0	2	179	0
80.17	35	17	0	28	84	0	15	150	0	9	170	0
83	8	9	0	33	51	0	34	116	0	25	145	0
85	5	4	0	24	27	0	30	86	0	24	121	0
87	3	1	0	10	17	0	21	65	0	18	103	0
90	1	0	0	12	5	0	26	39	0	21	82	0
92	0	0	0	3	2	0	11	28	0	37	45	0
94	0	0	0	2	0	0	12	16	0	12	33	0
96	0	0	0	0	0	0	7	9	0	9	24	0
99	0	0	0	0	0	0	5	4	0	11	13	0
101	0	0	0	0	0	0	4	0	0	5	8	0
104	0	0	0	0	0	0	0	0	0	5	3	0
106	0	0	0	0	0	0	0	0	0	1	2	0
108	0	0	0	0	0	0	0	0	0	2	0	0

## Sheet: Fig. 1E
	wDah - Control			wDah - Rapamycin			dilp2-3,5 - Control			dilp2-3,5 - Rapamycin
DAYS	Dead	Alive	Censor	Dead	Alive	Censor	Dead	Alive	Censor	Dead	Alive	Censor
0	0	138	0	0	141	0	0	147	0	0	143	0
25	2	136	0	1	140	0	0	147	0	2	141	0
30	2	134	0	2	138	0	1	146	0	0	141	0
30.33	1	132	1	0	138	0	0	146	0	1	140	0
34	3	129	0	0	138	0	0	146	0	0	140	0
36	2	127	0	1	137	0	0	146	0	0	140	0
39	1	126	0	5	132	0	0	146	0	1	139	0
41	0	126	0	1	131	0	0	146	0	0	139	0
43.24	4	121	1	6	124	1	1	145	0	3	136	0
45.92	6	115	0	6	118	0	1	143	1	1	133	2
48.17	5	110	0	5	113	0	1	142	0	0	133	0
50	2	108	0	3	110	0	1	141	0	5	128	0
53	10	98	0	4	106	0	2	139	0	7	121	0
55.08	6	92	0	2	104	0	2	137	0	3	118	0
57	4	88	0	0	104	0	1	136	0	4	114	0
60.08	20	68	0	2	102	0	1	135	0	2	112	0
62	0	66	2	3	99	0	1	134	0	0	112	0
64.25	5	61	0	5	92	2	0	134	0	1	111	0
67	7	52	2	12	79	1	2	132	0	3	108	0
69.08	7	42	3	8	68	3	3	129	0	2	106	0
71.17	10	32	0	15	52	1	7	122	0	6	100	0
73.88	25	7	0	14	34	4	13	105	4	4	95	1
76.33	2	5	0	9	22	3	5	100	0	4	91	0
78.29	2	3	0	4	16	2	10	88	2	3	88	0
80.29	1	2	0	4	11	1	4	83	1	5	82	1
82.33	1	1	0	3	8	0	5	76	2	8	73	1
83	0	1	0	0	8	0	3	72	1	0	69	4
85.15	0	1	0	2	6	0	4	66	2	7	62	0
88	1	0	0	4	0	2	17	40	9	28	24	10
90.17	0	0	0	0	0	0	11	29	0	3	21	0
92.27	0	0	0	0	0	0	9	20	0	4	17	0
93.29	0	0	0	0	0	0	3	17	0	1	15	1
94.33	0	0	0	0	0	0	2	15	0	2	13	0
96.49	0	0	0	0	0	0	6	9	0	1	11	1
97.38	0	0	0	0	0	0	2	6	1	0	11	0
99.33	0	0	0	0	0	0	2	3	1	3	6	2
101.42	0	0	0	0	0	0	1	2	0	2	3	1
104	0	0	0	0	0	0	2	0	0	3	0	0

## Sheet: Fig. 1F
	wDah - Control			wDah - Trametinib			dilp2-3,5 - Control			dilp2-3,5 - Trametinib
DAYS	Dead	Alive	Censor	Dead	Alive	Censor	Dead	Alive	Censor	Dead	Alive	Censor
0.29	0	163	0	0	152	0	0	151	0	0	141	0
6.49	0	163	0	0	152	0	0	145	6	0	139	2
9	0	163	0	0	152	0	2	143	0	3	136	0
12	0	163	0	0	151	1	0	143	0	0	135	1
15	0	163	0	0	151	0	0	142	1	0	135	0
18	0	163	0	0	151	0	1	139	2	0	135	0
25	0	163	0	1	150	0	0	139	0	1	134	0
28	3	160	0	0	150	0	0	139	0	0	134	0
31	4	156	0	1	149	0	0	139	0	0	132	2
34	3	153	0	2	147	0	0	137	2	0	132	0
37	2	151	0	2	145	0	0	136	1	0	132	0
39	5	145	1	0	145	0	0	136	0	0	132	0
41	2	143	0	2	143	0	0	136	0	0	132	0
44	2	140	1	1	140	2	0	136	0	0	132	0
46	3	137	0	2	138	0	0	136	0	1	131	0
48	3	134	0	4	134	0	1	135	0	0	131	0
51	10	123	1	3	131	0	2	133	0	1	130	0
53	6	117	0	3	128	0	0	133	0	0	130	0
55	5	112	0	0	128	0	1	132	0	0	130	0
58	14	98	0	10	118	0	1	131	0	0	130	0
60	7	88	3	7	111	0	1	130	0	2	128	0
62	8	80	0	5	106	0	4	126	0	1	127	0
65	12	68	0	9	96	1	3	123	0	4	123	0
67	14	54	0	4	92	0	10	111	2	4	119	0
69	9	45	0	4	88	0	4	107	0	7	112	0
72	14	31	0	17	71	0	10	97	0	4	108	0
74	8	23	0	5	66	0	11	86	0	5	103	0
76	4	19	0	12	54	0	6	80	0	10	93	0
79	7	12	0	10	44	0	6	74	0	7	86	0
83	7	5	0	18	26	0	10	64	0	5	81	0
87	1	4	0	10	16	0	12	52	0	8	73	0
90	3	1	0	7	9	0	6	46	0	7	66	0
93	1	0	0	5	4	0	10	36	0	21	45	0
97	0	0	0	2	2	0	9	27	0	14	31	0
102	0	0	0	2	0	0	19	8	0	20	11	0
104	0	0	0	0	0	0	3	5	0	5	6	0
107	0	0	0	0	0	0	2	3	0	1	5	0
110	0	0	0	0	0	0	0	3	0	4	1	0
112	0	0	0	0	0	0	2	1	0	1	0	0
117	0	0	0	0	0	0	1	0	0	0	0	0

## Sheet: Fig. 2A
	Control			Lithium			Rapamycin			Trametinib			Lithium + Rapamycin			Lithium + Trametinib			Rapamycin + Trametinib			Lithium + Rapamycin + Trametinib
DAYS	Dead	Alive	Censor	Dead	Alive	Censor	Dead	Alive	Censor	Dead	Alive	Censor	Dead	Alive	Censor	Dead	Alive	Censor	Dead	Alive	Censor	Dead	Alive	Censor
1.125	0	134	0	0	130	0	0	131	0	0	126	0	0	126	0	0	130	0	0	133	0	0	131	0
3.04167	0	133	1	0	129	1	0	130	1	0	126	1	0	126	1	0	128	2	0	132	1	0	129	2
5	0	133	0	0	129	0	0	129	1	0	125	0	0	125	0	0	128	0	0	132	0	0	129	0
7	0	133	0	0	129	0	0	129	0	0	125	0	0	125	0	0	128	0	0	132	0	0	129	0
10	0	133	0	0	129	0	0	129	0	0	125	0	0	125	0	0	128	0	0	132	0	0	128	1
12	0	133	0	0	129	0	0	129	0	0	125	0	0	125	0	0	128	0	0	132	0	0	128	0
14.2083	0	132	1	0	129	0	0	129	0	0	125	0	0	125	0	0	128	0	0	131	1	0	128	0
16.9167	0	132	0	0	129	0	0	129	0	0	125	0	0	125	0	0	128	0	0	131	0	0	127	1
19.0417	0	132	0	0	129	0	0	129	0	0	125	0	0	125	0	0	128	0	0	131	0	0	127	0
22	0	132	0	0	129	0	0	129	0	0	125	0	0	125	0	0	128	0	0	131	0	0	127	0
24	0	132	0	0	129	0	0	129	0	0	125	1	0	125	1	0	128	0	0	130	1	0	127	0
25.9167	0	132	0	0	129	0	0	129	0	0	124	0	0	124	0	0	128	0	0	130	0	0	127	0
29.0833	0	132	0	0	129	0	0	129	0	0	124	0	0	124	0	0	128	0	0	130	0	0	127	0
34.2083	0	132	0	0	129	0	0	129	0	0	124	0	0	124	0	0	128	0	0	130	0	0	127	0
37.0417	2	130	0	0	129	0	0	129	0	0	124	0	0	124	0	0	128	0	0	130	0	0	127	0
40.125	4	126	0	0	129	0	0	129	0	0	124	0	0	124	0	0	128	0	0	130	0	0	126	1
42.1667	3	123	0	0	129	0	1	128	0	0	124	0	0	124	0	0	128	0	0	130	0	0	126	0
45.2083	11	112	0	4	125	0	4	124	0	1	124	0	0	124	0	0	128	0	0	130	0	0	126	0
47.0833	5	107	0	4	121	0	4	120	0	2	123	0	0	123	0	0	128	0	0	130	0	0	126	0
49	11	96	0	7	114	0	6	114	0	3	121	0	2	121	0	0	128	0	0	130	0	0	126	0
52.0625	11	85	0	5	109	0	9	105	0	5	118	0	6	118	0	2	126	0	1	129	0	0	126	0
55.1667	3	82	0	4	105	0	7	98	0	8	113	0	4	113	0	4	122	0	2	127	0	0	126	0
58.1458	5	77	0	7	98	0	9	89	0	3	105	0	3	105	0	5	117	0	1	126	0	1	125	0
60.2083	3	74	0	8	90	0	3	86	0	5	102	0	3	102	0	7	110	0	0	126	0	2	123	0
62.9167	3	71	0	7	83	0	4	82	0	4	97	0	3	97	0	6	104	0	0	126	0	0	123	0
66	13	58	0	6	77	0	8	74	0	6	93	0	6	93	0	2	102	0	2	124	0	2	121	0
68.0278	15	43	0	5	72	0	6	68	0	5	87	0	7	87	0	4	98	0	5	119	0	2	119	0
70.0833	6	37	0	3	69	0	4	64	0	8	82	0	6	82	0	2	96	0	3	116	0	2	117	0
73.0417	2	35	0	6	63	0	5	59	0	10	74	0	3	74	0	4	92	0	3	113	0	2	115	0
76	15	20	0	7	56	0	6	53	0	6	64	0	6	64	0	2	90	0	2	111	0	4	111	0
79	4	16	0	13	43	0	12	41	0	11	58	0	15	58	0	8	82	0	7	104	0	6	105	0
81	13	3	0	18	25	0	7	34	0	7	47	0	8	47	0	14	68	0	14	90	0	3	102	0
84.125	2	1	0	11	14	0	9	25	0	3	40	0	11	40	0	7	61	0	8	82	0	6	96	0
86.9583	1	0	0	6	8	0	11	14	0	8	37	0	8	37	0	6	55	0	10	72	0	6	90	0
88.875	0	0	0	3	5	0	10	4	0	3	29	0	8	29	0	11	44	0	4	68	0	6	84	0
91	0	0	0	3	2	0	3	1	0	12	26	0	6	26	0	10	34	0	15	53	0	6	78	0
94.25	0	0	0	2	0	0	1	0	0	9	14	0	9	14	0	5	29	0	7	46	0	11	67	0
96	0	0	0	0	0	0	0	0	0	5	5	0	10	5	0	8	21	0	10	36	0	14	53	0
98	0	0	0	0	0	0	0	0	0	0	0	0	2	0	0	11	10	0	15	21	0	4	49	0
100.208	0	0	0	0	0	0	0	0	0	0	0	0	2	0	0	4	6	0	6	15	0	11	38	0
102	0	0	0	0	0	0	0	0	0	0	0	0	0	0	0	5	1	0	4	11	0	7	31	0
104	0	0	0	0	0	0	0	0	0	0	0	0	0	0	0	1	0	0	6	5	0	12	19	0
108.125	0	0	0	0	0	0	0	0	0	0	0	0	0	0	0	0	0	0	2	3	0	6	13	0
110	0	0	0	0	0	0	0	0	0	0	0	0	0	0	0	0	0	0	3	0	0	7	6	0
113	0	0	0	0	0	0	0	0	0	0	0	0	0	0	0	0	0	0	0	0	0	4	2	0
114.507	0	0	0	0	0	0	0	0	0	0	0	0	0	0	0	0	0	0	0	0	0	2	0	0

## Sheet: E1. L+R
	Control			Lithium			Rapamycin			Lithium + Rapamycin
DAYS	Dead	Alive	Censor	Dead	Alive	Censor	Dead	Alive	Censor	Dead	Alive	Censor
0	0	206	0	0	214	0	0	178	0	0	218	0
2.16667	0	206	0	0	212	2	0	178	0	0	217	1
5.22917	0	206	0	0	212	0	0	178	0	0	217	0
6.98611	0	206	0	0	212	0	0	177	1	0	217	0
9.95833	0	206	0	0	212	0	0	177	0	0	216	1
13.375	0	206	0	0	212	0	0	177	0	0	216	0
14.1458	1	205	0	0	212	0	0	177	0	0	216	0
15.9792	0	205	0	0	212	0	0	177	0	0	216	0
19.3333	1	204	0	1	211	0	0	176	1	0	216	0
21.2083	1	203	0	0	211	0	0	176	0	0	216	0
23.9583	1	202	0	1	210	0	0	175	1	0	216	0
27.0208	0	202	0	0	210	0	0	175	0	1	215	0
28.9132	0	202	0	1	209	0	0	175	0	0	215	0
31.125	3	199	0	0	209	0	0	175	0	1	214	0
33.9583	4	195	0	0	209	0	0	175	0	2	212	0
36	7	188	0	0	209	0	3	172	0	1	211	0
38.1042	3	185	0	2	207	0	2	170	0	0	211	0
40.9479	13	172	0	1	206	0	4	166	0	1	210	0
43.125	7	165	0	3	203	0	3	163	0	2	208	0
46.2812	17	148	0	5	198	0	6	157	0	1	207	0
47.9792	13	135	0	4	194	0	7	150	0	10	197	0
50.0312	15	120	0	5	189	0	8	142	0	7	190	0
52.0278	7	113	0	8	181	0	4	138	0	0	190	0
55.0938	15	98	0	6	175	0	4	134	0	6	184	0
56.9688	13	84	1	4	171	0	4	130	0	5	179	0
59.0625	8	76	0	10	161	0	6	124	0	7	172	0
62.1042	11	64	1	26	135	0	10	114	0	11	161	0
64.1562	11	53	0	14	121	0	11	103	0	3	158	0
66.1111	9	44	0	15	106	0	10	93	0	8	150	0
69.125	14	30	0	26	80	0	13	80	0	23	127	0
73.3333	18	12	0	33	47	0	30	50	0	27	100	0
77.2917	7	5	0	34	13	0	33	17	0	29	71	0
80.1667	4	1	0	8	5	0	11	6	0	27	44	0
83.3264	1	0	0	5	0	0	6	0	0	18	26	0
85.0417	0	0	0	0	0	0	0	0	0	11	15	0
88.0417	0	0	0	0	0	0	0	0	0	10	5	0
90.0417	0	0	0	0	0	0	0	0	0	5	0	0

## Sheet: E2. L+T
	Control			Lithium			Trametinib			Lithium + Trametinib
DAYS	Dead	Alive	Censor	Dead	Alive	Censor	Dead	Alive	Censor	Dead	Alive	Censor
0.04	0	161	0	0	162	0	0	165	0	0	162	0
2	0	159	2	0	162	0	0	165	0	0	162	0
5.35	0	159	0	0	162	0	0	165	0	0	162	0
7.12	1	158	0	0	162	0	0	165	0	0	162	0
9.34	0	158	0	0	162	0	0	165	0	0	162	0
12.44	0	158	0	0	162	0	0	165	0	0	162	0
14.15	0	158	0	0	162	0	0	165	0	0	162	0
19.17	0	157	1	0	161	1	0	165	0	0	162	0
21.07	0	157	0	0	161	0	0	165	0	0	162	0
24.25	0	157	0	0	161	0	0	165	0	1	161	0
26.09	0	157	0	0	161	0	0	165	0	0	161	0
28	0	157	0	0	161	0	0	165	0	0	161	0
30.25	0	157	0	1	160	0	1	164	0	0	161	0
32.92	0	157	0	0	160	0	0	164	0	1	160	0
36	0	157	0	1	159	0	1	163	0	2	158	0
39.51	3	154	0	0	159	0	0	163	0	2	156	0
44.21	4	150	0	2	157	0	3	160	0	6	150	0
47.29	8	142	0	1	156	0	2	158	0	3	147	0
50.19	3	139	0	2	154	0	8	150	0	2	145	0
53	6	133	0	4	150	0	5	145	0	1	144	0
56	8	125	0	9	141	0	7	138	0	5	139	0
60.32	18	107	0	23	118	0	12	126	0	11	128	0
63.2	20	87	0	11	107	0	8	118	0	6	122	0
66.04	18	69	0	15	92	0	19	99	0	9	113	0
69	19	50	0	9	83	0	10	89	0	8	105	0
71.98	15	35	0	14	69	0	13	76	0	13	92	0
73.98	6	29	0	13	56	0	5	71	0	4	88	0
76.01	9	20	0	7	49	0	11	60	0	11	77	0
78.93	6	14	0	8	41	0	13	47	0	13	64	0
80.93	4	10	0	7	34	0	8	39	0	14	50	0
83.98	3	7	0	7	27	0	14	25	0	6	44	0
86.04	0	7	0	8	19	0	5	20	0	9	35	0
89.83	6	1	0	15	4	0	13	7	0	17	18	0
94.15	1	0	0	2	2	0	5	2	0	4	14	0
96.13	0	0	0	0	2	0	2	0	0	9	5	0
98	0	0	0	2	0	0	0	0	0	2	3	0
100	0	0	0	0	0	0	0	0	0	2	0	1

## Sheet: E3. R+T
	Control			Rapamycin			Trametinib			Rapamycin + Trametinib
DAYS	Dead	Alive	Censor	Dead	Alive	Censor	Dead	Alive	Censor	Dead	Alive	Censor
0.08	0	161	0	0	168	0	0	164	0	0	160	0
1.15	0	161	0	0	168	0	0	164	0	0	160	0
2.99	0	161	0	0	168	0	0	164	0	0	160	0
8.27	0	159	2	0	168	0	0	164	0	0	160	0
11.13	0	159	0	0	168	0	0	164	0	0	160	0
14.13	0	159	0	0	168	0	0	164	0	0	160	0
16.1	0	159	0	0	168	0	0	164	0	0	160	0
19.15	0	159	0	0	168	0	0	164	0	0	160	0
21.17	0	159	0	0	168	0	0	164	0	0	160	0
23	0	159	0	0	168	0	0	164	0	0	160	0
26.03	0	158	1	0	168	0	0	164	0	0	160	0
29	0	158	0	2	166	0	0	164	0	0	160	0
32.22	1	157	0	0	166	0	1	163	0	0	160	0
34.29	1	156	0	0	166	0	1	162	0	0	160	0
36.99	4	152	0	0	166	0	2	160	0	0	160	0
39.93	4	148	0	0	166	0	0	160	0	0	160	0
41.98	4	144	0	1	165	0	0	160	0	0	160	0
44.07	4	140	0	4	161	0	0	160	0	0	160	0
47.17	3	137	0	0	161	0	0	160	0	0	160	0
50	6	131	0	4	157	0	0	160	0	0	160	0
53.38	9	122	0	2	155	0	6	154	0	1	159	0
57.08	7	115	0	6	149	0	4	150	0	0	159	0
61.06	15	100	0	9	140	0	7	143	0	2	157	0
63.1	3	97	0	9	131	0	8	135	0	0	157	0
65.06	15	82	0	8	122	1	8	127	0	3	154	0
67.91	6	76	0	8	114	0	5	122	0	5	149	0
70.06	14	62	0	11	103	0	7	115	0	1	148	0
72.06	3	59	0	8	95	0	4	111	0	4	144	0
75.17	12	47	0	15	80	0	8	103	0	8	136	0
76.91	9	38	0	13	67	0	6	97	0	6	130	0
79.06	14	24	0	17	50	0	8	89	0	8	122	0
82.11	14	10	0	11	39	0	6	83	0	6	116	0
84	8	2	0	7	32	0	9	74	0	10	106	0
86.31	2	0	0	13	19	0	15	59	0	17	89	0
89.21	0	0	0	6	13	0	11	48	0	13	76	0
92.27	0	0	0	7	6	0	19	29	0	13	63	0
94.42	0	0	0	3	3	0	14	15	0	18	45	0
98.25	0	0	0	2	1	0	10	5	0	19	26	0
100.96	0	0	0	1	0	0	4	1	0	14	12	0
103	0	0	0	0	0	0	1	0	0	5	7	0
105.31	0	0	0	0	0	0	0	0	0	3	4	0
108.24	0	0	0	0	0	0	0	0	0	3	1	0
110	0	0	0	0	0	0	0	0	0	1	0	0
113	0	0	0	0	0	0	0	0	0	0	0	0

## Sheet: E4. L+R+T(2)
	Control			Lithium			Rapamycin			Trametinib			Lithium + Rapamycin			Lithium + Trametinib			Rapamycin + Trametinib			Lithium + Rapamycin + Trametinib
DAYS	Dead	Alive	Censor	Dead	Alive	Censor	Dead	Alive	Censor	Dead	Alive	Censor	Dead	Alive	Censor	Dead	Alive	Censor	Dead	Alive	Censor	Dead	Alive	Censor
0.08	0	146	0	0	151	0	0	146	0	0	146	0	0	150	0	0	153	0	0	151	0	0	150	0
1.15	0	146	0	0	151	0	0	146	0	0	146	0	0	150	0	0	153	0	0	151	0	0	150	0
2.99	0	146	0	0	151	0	0	146	0	0	146	0	0	150	0	0	153	0	0	151	0	0	150	0
8.27	0	144	2	0	149	2	0	146	0	0	146	0	0	150	0	0	153	0	0	151	0	0	150	0
11.13	0	144	0	0	149	0	0	146	0	0	146	0	0	149	1	0	153	0	0	151	0	0	150	0
14.13	0	144	0	0	149	0	0	146	0	0	146	0	0	148	1	0	152	1	0	151	0	0	150	0
16.1	0	144	0	0	149	0	0	146	0	0	146	0	0	148	0	0	152	0	0	151	0	0	150	0
19.15	0	144	0	0	149	0	0	146	0	0	146	0	0	147	1	0	152	0	0	151	0	0	150	0
21.17	0	144	0	0	149	0	0	146	0	0	146	0	0	147	0	0	152	0	0	151	0	0	150	0
23	0	144	0	0	149	0	0	146	0	0	146	0	0	147	0	0	152	0	0	151	0	0	150	0
26.03	0	143	1	0	149	0	0	146	0	0	146	0	0	147	0	0	152	0	0	151	0	1	148	1
29	1	142	0	1	148	0	2	144	0	0	146	0	4	143	0	0	152	0	0	151	0	0	148	0
32.22	1	141	0	1	147	0	2	142	0	1	145	0	3	140	0	1	151	0	0	151	0	0	148	0
34.29	1	140	0	0	147	0	0	142	0	0	145	0	0	140	0	0	151	0	0	151	0	0	148	0
36.99	0	140	0	1	146	0	2	140	0	0	145	0	1	139	0	1	150	0	0	151	0	0	148	0
39.93	2	138	0	1	145	0	2	138	0	0	145	0	1	136	2	0	150	0	0	151	0	0	148	0
41.98	0	138	0	0	145	0	0	138	0	0	145	0	0	136	0	0	150	0	0	151	0	0	148	0
44.07	1	137	0	0	145	0	4	134	0	0	145	0	0	136	0	0	150	0	0	151	0	0	148	0
47.17	1	136	0	0	145	0	2	132	0	0	145	0	0	136	0	0	150	0	0	151	0	1	147	0
50	3	133	0	2	143	0	3	129	0	2	143	0	0	136	0	0	150	0	0	151	0	0	147	0
53.38	7	126	0	2	141	0	1	128	0	2	141	0	2	134	0	0	150	0	1	150	0	0	147	0
57.08	6	120	0	5	136	0	5	123	0	2	139	0	2	132	0	3	147	0	0	150	0	0	147	0
61.06	12	108	0	14	122	0	7	116	0	5	134	0	4	128	0	6	141	0	2	148	0	1	146	0
63.1	3	105	0	2	120	0	4	112	0	6	128	0	0	128	0	2	139	0	0	148	0	1	145	0
65.06	15	90	0	8	112	0	8	103	1	8	120	0	5	123	0	5	134	0	3	145	0	1	144	0
67.91	6	84	0	6	106	0	2	101	0	5	115	0	2	121	0	2	132	0	3	142	0	4	140	0
70.06	14	70	0	8	98	0	11	90	0	6	109	0	6	115	0	4	128	0	1	141	0	0	140	0
72.06	3	67	0	7	91	0	8	82	0	2	107	0	10	105	0	5	123	0	4	137	0	3	137	0
75.17	12	55	0	8	83	0	15	67	0	8	99	0	14	91	0	8	115	0	8	129	0	6	131	0
76.91	9	46	0	7	76	0	10	57	0	6	93	0	4	87	0	4	111	0	6	123	0	5	126	0
79.06	14	32	0	12	64	0	14	43	0	6	87	0	14	73	0	8	103	0	7	116	0	8	118	0
82.11	14	18	0	20	44	0	10	33	0	6	81	0	14	59	0	5	98	0	5	111	0	10	107	1
84	8	10	0	12	32	0	7	26	0	9	72	0	11	48	0	11	87	0	9	102	0	5	102	0
86.31	2	8	0	10	22	0	11	15	0	15	57	0	9	39	0	7	80	0	16	86	0	7	95	0
89.21	3	5	0	4	18	0	6	9	0	11	46	0	11	28	0	15	65	0	13	73	0	11	84	0
92.27	5	0	0	4	14	0	5	4	0	19	27	0	6	22	0	22	43	0	13	60	0	14	70	0
94.42	0	0	0	5	9	0	2	2	0	14	13	0	8	14	0	25	18	0	18	42	0	16	54	0
98.25	0	0	0	8	1	0	2	0	0	7	6	0	7	7	0	9	9	0	18	24	0	18	36	0
100.96	0	0	0	0	1	0	0	0	0	6	0	0	5	2	0	4	5	0	20	4	0	7	29	0
103	0	0	0	1	0	0	0	0	0	0	0	0	0	2	0	0	5	0	2	2	0	5	24	0
105.31	0	0	0	0	0	0	0	0	0	0	0	0	2	0	0	4	1	0	0	2	0	9	15	0
108.24	0	0	0	0	0	0	0	0	0	0	0	0	0	0	0	1	0	0	1	1	0	6	9	0
110	0	0	0	0	0	0	0	0	0	0	0	0	0	0	0	0	0	0	0	1	0	3	6	0
113	0	0	0	0	0	0	0	0	0	0	0	0	0	0	0	0	0	0	1	0	0	3	3	0
115.32	0	0	0	0	0	0	0	0	0	0	0	0	0	0	0	0	0	0	0	0	0	1	2	0
117.04	0	0	0	0	0	0	0	0	0	0	0	0	0	0	0	0	0	0	0	0	0	0	2	0
119.17	0	0	0	0	0	0	0	0	0	0	0	0	0	0	0	0	0	0	0	0	0	2	0	0
